# Supplementary material for: Identification and expression analysis of the glycosyltransferase GT43 family members in bamboo reveal their potential function in xylan biosynthesis during rapid growth
Source: BMC Genomics. 2021 Dec 2;22:867. doi: 10.1186/s12864-021-08192-y (PMC8638195; doi:10.1186/s12864-021-08192-y)
Supplement: Supplementary file 1 — Additional file 1: Table S1. Basic characteristics of proteins encoded by GT43 genes in five bamboo species. [file 12864_2021_8192_MOESM1_ESM.xlsx]

## Sheet: Sheet1
Table S1. Basic characteristics of proteins encoded by GT43 genes in five bamboo species.
Gene name	Gene ID	Protein length (aa)	Molecular weight (kDa)	pI	Subcellular location
OlGT43-1	Ola006676	379	42.99	9.78	Golgi
OlGT43-2	Ola007041	447	50.66	7.27	Golgi
OlGT43-3	Ola008985	413	44.35	6.71	Golgi
OlGT43-4	Ola013302	533	58.39	9.26	Golgi
OlGT43-5	Ola015396	345	39.36	9.01	Golgi
OlGT43-6	Ola028507	408	46.53	8.93	Golgi
OlGT43-7	Ola029485	351	38.23	6.26	Golgi
RgGT43-1	Rgu005065	447	50.67	6.93	Golgi
RgGT43-2	Rgu008125	332	35.9	7.3	Golgi
RgGT43-3	Rgu017660	368	40.16	8.68	Golgi
RgGT43-4	Rgu017751	405	46.47	8.33	Golgi
RgGT43-5	Rgu019589	334	36.41	5.69	Golgi
RgGT43-6	Rgu021050	241	27.29	6.45	Golgi
PeGT43-1	PH02Gene00093	355	37.71	9.34	Golgi
PeGT43-2	PH02Gene00471	433	46.47	6.79	Golgi
PeGT43-3	PH02Gene01387	448	51.22	8.99	Golgi
PeGT43-4	PH02Gene04283	448	50.99	8.89	Golgi
PeGT43-5	PH02Gene04386	371	40.51	9.15	Golgi
PeGT43-6	PH02Gene08988	533	57.78	9.01	Golgi
PeGT43-7	PH02Gene15591	351	38.2	6.76	Golgi
PeGT43-8	PH02Gene16643	335	37.02	9.75	Golgi
PeGT43-9	PH02Gene37058	530	58.29	9.28	Golgi
PeGT43-10	PH02Gene37303	387	43.61	9.53	Golgi
PeGT43-11	PH02Gene38222	447	50.77	6.72	Golgi
PeGT43-12	PH02Gene39249	382	43.2	9.32	Golgi
PeGT43-13	PH02Gene39763	357	37.95	9.25	Golgi
PeGT43-14	PH02Gene40286	445	50.65	6.91	Golgi
PeGT43-15	PH02Gene41747	371	40.5	8.76	Golgi
PeGT43-16	PH02Gene44132	342	38.87	9.59	Golgi
PeGT43-17	PH02Gene45587	448	48.18	8.45	Golgi
GaGT43-1	Gan001318	411	44.22	9.27	Golgi
GaGT43-2	Gan015401	359	38.19	9.25	Golgi
GaGT43-3	Gan021494	400	42.62	8.5	Golgi
GaGT43-4	Gan024978	408	46.66	8.93	Golgi
GaGT43-5	Gan031215	502	55.01	8.36	Golgi
GaGT43-6	Gan036960	237	26.65	6.55	Golgi
BaGT43-1	Bam005904	448	50.95	9.08	Golgi
BaGT43-2	Bam006188	380	42.85	9.36	Golgi
BaGT43-3	Bam006893	520	57.13	8.64	Golgi
BaGT43-4	Bam016650	360	38.06	9.27	Golgi
BaGT43-5	Bam017230	440	47.43	8.47	Golgi
BaGT43-6	Bam020349	468	50.74	7.28	Golgi
BaGT43-7	Bam021967	410	43.82	7.31	Golgi
BaGT43-8	Bam024184	399	44.44	9.42	Golgi
BaGT43-9	Bam028450	337	36.79	5.48	Golgi
BaGT43-10	Bam034838	413	44.13	6.79	Golgi
BaGT43-11	Bam037545	465	50.48	9.11	Golgi
BaGT43-12	Bam042642	351	37.58	8.9	Golgi
