# Supplementary material for: Identification and expression analysis of the glycosyltransferase GT43 family members in bamboo reveal their potential function in xylan biosynthesis during rapid growth
Source: BMC Genomics. 2021 Dec 2;22:867. doi: 10.1186/s12864-021-08192-y (PMC8638195; doi:10.1186/s12864-021-08192-y)
Supplement: Supplementary file 2 — Additional file 2: Table S2. Ka / Ks and divergence time analysis of PeGT43s pairs. [file 12864_2021_8192_MOESM2_ESM.xlsx]

## Sheet: Sheet1
Table S2. Ka / Ks and divergence time analysis of PeGT43s pairs.
Gene pairs		Ka	Ks	Ka / Ks	Divergence time (Mya)
PeGT43-11	PeGT43-14	0.019819	0.136501	0.145196	10.5001
PeGT43-11	PeGT43-3	0.158453	0.686157	0.230928	52.7813
PeGT43-11	PeGT43-4	0.159736	0.733791	0.217687	56.4455
PeGT43-1	PeGT43-13	0.039453	0.129014	0.3058	9.92415
PeGT43-1	PeGT43-8	0.292024	0.592419	0.492934	45.5707
PeGT43-14	PeGT43-3	0.159606	0.754	0.211679	58
PeGT43-14	PeGT43-4	0.161904	0.807817	0.200421	62.1398
PeGT43-5	PeGT43-15	0.028986	0.165288	0.175367	12.7145
PeGT43-17	PeGT43-2	0.022504	0.140268	0.160434	10.7898
PeGT43-12	PeGT43-10	0.032714	0.147001	0.222543	11.3078
PeGT43-6	PeGT43-9	0.049702	0.233982	0.212416	17.9986
PeGT43-3	PeGT43-4	0.024757	0.111914	0.221213	8.60876
