# Supplementary material for: Identification and expression analysis of the glycosyltransferase GT43 family members in bamboo reveal their potential function in xylan biosynthesis during rapid growth
Source: BMC Genomics. 2021 Dec 2;22:867. doi: 10.1186/s12864-021-08192-y (PMC8638195; doi:10.1186/s12864-021-08192-y)
Supplement: Supplementary file 3 — Additional file 3: Table S3. The cis-acting elenment in the promoter of PeGT43s. [file 12864_2021_8192_MOESM3_ESM.xlsx]

## Sheet: sheet1
Table S3. The cis-acting elenment in the promoter of PeGT43s.
Gene name	Cis-acting element	Sequence	Start position	End position	Strain
PeGT43-1	MYB-binding	TAACCA	25	19	-
PeGT43-1	Meristem expression	CCGTCC	105	99	-
PeGT43-1	MYB-binding	C(G/C)GTTA	119	125	+
PeGT43-1	MYC-binding	CAATTG	515	521	+
PeGT43-1	MeJA-responsive	TGACG	563	558	-
PeGT43-1	MeJA-responsive	CGTCA	563	568	+
PeGT43-1	Wound-responsive	CCACCT	682	676	-
PeGT43-1	Meristem expression	GCCACT	844	838	-
PeGT43-1	MeJA-responsive	TGACG	927	932	+
PeGT43-1	MeJA-responsive	CGTCA	927	922	-
PeGT43-1	MYB-binding	CAACCA	1050	1056	+
PeGT43-1	Light-responsive	GGGCGG	1151	1145	-
PeGT43-1	Stress-responsive	AGGGG	1166	1161	-
PeGT43-1	MeJA-responsive	TGACG	1171	1166	-
PeGT43-1	MeJA-responsive	CGTCA	1171	1176	+
PeGT43-1	GA-responsive	CCTTTTG	1403	1396	-
PeGT43-1	Wound-responsive	CCACCT	1460	1454	-
PeGT43-1	ABA-responsive	GCCGCGTGGC	1495	1486	-
PeGT43-1	MYB-binding	CAACCA	1588	1582	-
PeGT43-1	MeJA-responsive	TGACG	1635	1630	-
PeGT43-1	MeJA-responsive	CGTCA	1635	1640	+
PeGT43-1	Wound-responsive	CCACCT	1652	1658	+
PeGT43-1	Stress-responsive	AGGGG	1743	1738	-
PeGT43-1	Wound-responsive	CCACCT	1797	1803	+
PeGT43-1	Light-responsive	GGGCGG	1804	1798	-
PeGT43-2	MYB-binding	CAACGG	13	19	+
PeGT43-2	MYB-binding	CCGTTG	13	7	-
PeGT43-2	MeJA-responsive	TGACG	30	25	-
PeGT43-2	MeJA-responsive	CGTCA	30	35	+
PeGT43-2	MYC-binding	CATTTG	150	156	+
PeGT43-2	MYB-binding	TAACTG	244	250	+
PeGT43-2	Stress-responsive	AGGGG	308	313	+
PeGT43-2	ABA-responsive	AACCCGG	585	592	+
PeGT43-2	Wound-responsive	CCACCT	704	698	-
PeGT43-2	Light-responsive	CACGTT	767	761	-
PeGT43-2	ABA-responsive	ACGTG	768	773	+
PeGT43-2	MYC-binding	CATGTG	790	784	-
PeGT43-2	MYB-binding	TAACCA	934	928	-
PeGT43-2	MYB-binding	CAACCA	1084	1078	-
PeGT43-2	MYB-binding	CAACGG	1233	1227	-
PeGT43-2	MYB-binding	CCGTTG	1233	1239	+
PeGT43-2	Stress-responsive	AGGGG	1241	1236	-
PeGT43-2	MYB-binding	CAACTG	1506	1500	-
PeGT43-2	ABA-responsive	ACGTG	1522	1517	-
PeGT43-2	Light-responsive	CACGTT	1522	1528	+
PeGT43-2	MeJA-responsive	TGACG	1670	1665	-
PeGT43-2	MeJA-responsive	CGTCA	1670	1675	+
PeGT43-2	MYC-binding	CAATTG	1710	1704	-
PeGT43-2	Wound-responsive	CCACCT	1740	1746	+
PeGT43-2	Meristem expression	CCGTCC	1748	1754	+
PeGT43-2	ABA-responsive	GCCGCGTGGC	1800	1791	-
PeGT43-2	Stress-responsive	AGGGG	1962	1967	+
PeGT43-3	GA-responsive	TATCCCA	119	112	-
PeGT43-3	MeJA-responsive	CGTCA	271	266	-
PeGT43-3	MeJA-responsive	TGACG	271	276	+
PeGT43-3	Ethylene-responsive	ATTTCATA	723	731	+
PeGT43-3	GA-responsive	CCTTTTG	756	763	+
PeGT43-3	MYC-binding	CATTTG	808	802	-
PeGT43-3	Stress-responsive	AGGGG	855	850	-
PeGT43-3	MeJA-responsive	CGTCA	920	925	+
PeGT43-3	MeJA-responsive	TGACG	920	915	-
PeGT43-3	Meristem expression	CCGTCC	1110	1116	+
PeGT43-3	Stress-responsive	AGGGG	1134	1139	+
PeGT43-3	MYB-binding	TAACTG	1141	1147	+
PeGT43-3	MYC-binding	CATTTG	1184	1190	+
PeGT43-3	Meristem expression	CCGTCC	1226	1232	+
PeGT43-3	Stress-responsive	AGGGG	1285	1290	+
PeGT43-3	Light-responsive	GGGCGG	1315	1321	+
PeGT43-3	Light-responsive	CACGTC	1347	1341	-
PeGT43-3	ABA-responsive	ACGTG	1348	1353	+
PeGT43-3	Stress-responsive	AGGGG	1442	1437	-
PeGT43-3	Anaerobic-induction	CCCCCG	1494	1488	-
PeGT43-3	GA-responsive	CCTTTTG	1608	1615	+
PeGT43-3	Light-responsive	GGGCGG	1634	1640	+
PeGT43-3	MYB-binding	CAACCA	1669	1663	-
PeGT43-3	MYC-binding	CATGTG	1897	1891	-
PeGT43-4	MYC-binding	CATTTG	169	175	+
PeGT43-4	MYB-binding	TAACCA	334	328	-
PeGT43-4	Light-responsive	GGTTAA	335	341	+
PeGT43-4	GA-responsive	CCTTTTG	379	386	+
PeGT43-4	Meristem expression	GCCACT	385	391	+
PeGT43-4	MYB-binding	CCGTTG	553	559	+
PeGT43-4	MYB-binding	CAACGG	553	547	-
PeGT43-4	MYB-binding	CAACCA	706	700	-
PeGT43-4	MYB-binding	CAACCA	714	708	-
PeGT43-4	Meristem expression	GCCACT	889	883	-
PeGT43-4	MYB-binding	CAACTG	894	900	+
PeGT43-4	ABA-responsive	AACCCGG	976	983	+
PeGT43-4	Meristem expression	CCGTCC	1076	1082	+
PeGT43-4	Stress-responsive	AGGGG	1100	1105	+
PeGT43-4	MYB-binding	CAACCA	1124	1130	+
PeGT43-4	MYC-binding	CATTTG	1149	1155	+
PeGT43-4	MYC-binding	CATTTG	1173	1179	+
PeGT43-4	Light-responsive	CACGTC	1334	1328	-
PeGT43-4	ABA-responsive	ACGTG	1335	1340	+
PeGT43-4	Stress-responsive	AGGGG	1423	1418	-
PeGT43-4	Stress-responsive	AGGGG	1567	1562	-
PeGT43-4	Stress-responsive	AGGGG	1596	1591	-
PeGT43-4	MYB-binding	CAACCA	1644	1638	-
PeGT43-4	MYB-binding	CAACCA	1668	1662	-
PeGT43-4	MYC-binding	CAATTG	1677	1671	-
PeGT43-4	MYB-binding	CAACTG	1857	1863	+
PeGT43-4	MYB-binding	CAACTG	1857	1863	+
PeGT43-4	MYB-binding	CAACCA	1861	1855	-
PeGT43-4	MYC-binding	CATGTG	1897	1891	-
PeGT43-5	MYC-binding	CATGTG	125	131	+
PeGT43-5	Light-responsive	CACGTC	191	185	-
PeGT43-5	ABA-responsive	ACGTG	192	197	+
PeGT43-5	MYB-binding	CAACTG	198	204	+
PeGT43-5	MYC-binding	CATGTG	227	221	-
PeGT43-5	ABA-responsive	ACGTG	466	461	-
PeGT43-5	Light-responsive	CACGTT	466	472	+
PeGT43-5	MYB-binding	AACCTAA	533	526	-
PeGT43-5	MYC-binding	CATTTG	605	611	+
PeGT43-5	Meristem expression	CCGTCC	669	663	-
PeGT43-5	Light-responsive	TACGTG	781	775	-
PeGT43-5	ABA-responsive	ACGTG	781	776	-
PeGT43-5	ABA-responsive	CACGTA	781	787	+
PeGT43-5	Stress-responsive	AGGGG	868	873	+
PeGT43-5	Wound-responsive	CCACCT	989	983	-
PeGT43-5	MYB-binding	TAACCA	992	986	-
PeGT43-5	Light-responsive	GGTTAA	993	999	+
PeGT43-5	MYC-binding	CATTTG	1254	1248	-
PeGT43-5	MYB-binding	CAACCA	1328	1334	+
PeGT43-5	GA-responsive	CCTTTTG	1380	1373	-
PeGT43-5	Light-responsive	GGGCGG	1452	1446	-
PeGT43-5	MYB-binding	CAACCA	1482	1488	+
PeGT43-5	Stress-responsive	AGGGG	1500	1495	-
PeGT43-5	Stress-responsive	AGGGG	1586	1581	-
PeGT43-5	Wound-responsive	CCACCT	1591	1597	+
PeGT43-5	Stress-responsive	AGGGG	1745	1740	-
PeGT43-5	Stress-responsive	AGGGG	1771	1766	-
PeGT43-5	Wound-responsive	CCACCT	1776	1782	+
PeGT43-5	Stress-responsive	AGGGG	1824	1819	-
PeGT43-5	MYC-binding	CATTTG	1941	1947	+
PeGT43-6	Wound-responsive	CCACCT	14	8	-
PeGT43-6	MeJA-responsive	TGACG	103	108	+
PeGT43-6	MeJA-responsive	CGTCA	103	98	-
PeGT43-6	MYB-binding	TAACTG	120	126	+
PeGT43-6	MYB-binding	CAACTG	183	189	+
PeGT43-6	MYB-binding	CAACAG	186	180	-
PeGT43-6	MYC-binding	CAATTG	257	263	+
PeGT43-6	ABA-responsive	CACGTA	288	282	-
PeGT43-6	Light-responsive	TACGTG	288	294	+
PeGT43-6	ABA-responsive	ACGTG	289	294	+
PeGT43-6	MYC-binding	CATTTG	357	363	+
PeGT43-6	MYC-binding	CATTTG	363	369	+
PeGT43-6	MYC-binding	CATTTG	396	402	+
PeGT43-6	Wound-responsive	CCACCT	546	552	+
PeGT43-6	Light-responsive	GACACGTATG	562	571	+
PeGT43-6	Wound-responsive	CCACCT	685	691	+
PeGT43-6	GA-responsive	CCTTTTG	721	714	-
PeGT43-6	ABA-responsive	CACGTG	790	796	+
PeGT43-6	Light-responsive	CACGTG	790	796	+
PeGT43-6	MYB-binding	TAACTG	802	808	+
PeGT43-6	MYB-binding	TAACTG	910	916	+
PeGT43-6	MYB-binding	CAACTG	1136	1130	-
PeGT43-6	Wound-responsive	TTATTACAT	1159	1168	+
PeGT43-6	MeJA-responsive	TGACG	1330	1325	-
PeGT43-6	MeJA-responsive	CGTCA	1330	1335	+
PeGT43-6	Light-responsive	GGGCGG	1415	1409	-
PeGT43-6	MYB-binding	CAACAG	1467	1473	+
PeGT43-6	MYB-binding	CAACAG	1467	1473	+
PeGT43-6	MeJA-responsive	TGACG	1601	1606	+
PeGT43-6	MeJA-responsive	CGTCA	1601	1596	-
PeGT43-6	MeJA-responsive	TGACG	1608	1613	+
PeGT43-6	MeJA-responsive	CGTCA	1608	1603	-
PeGT43-6	Stress-responsive	AGGGG	1634	1629	-
PeGT43-6	Stress-responsive	AGGGG	1667	1662	-
PeGT43-6	Light-responsive	GGGCGG	1687	1681	-
PeGT43-6	MeJA-responsive	TGACG	1737	1742	+
PeGT43-6	MeJA-responsive	CGTCA	1737	1732	-
PeGT43-6	Meristem expression	CCGTCC	1753	1759	+
PeGT43-6	Meristem expression	CCGTCC	1759	1765	+
PeGT43-6	Meristem expression	CCGTCC	1767	1773	+
PeGT43-6	Stress-responsive	AGGGG	1795	1790	-
PeGT43-6	Stress-responsive	AGGGG	1804	1799	-
PeGT43-6	MYC-binding	CAATTG	1823	1817	-
PeGT43-6	Wound-responsive	CCACCT	1834	1840	+
PeGT43-6	Wound-responsive	CCACCT	1887	1893	+
PeGT43-6	Stress-responsive	AGGGG	1899	1894	-
PeGT43-6	Wound-responsive	CCACCT	1912	1918	+
PeGT43-6	Stress-responsive	AGGGG	1923	1918	-
PeGT43-6	Meristem expression	CCGTCC	1938	1944	+
PeGT43-7	Stress-responsive	AGGGG	26	31	+
PeGT43-7	MYB-binding	CAACTG	32	26	-
PeGT43-7	MYB-binding	CAACTG	179	185	+
PeGT43-7	MeJA-responsive	CGTCA	252	247	-
PeGT43-7	MeJA-responsive	TGACG	252	257	+
PeGT43-7	Light-responsive	GGGCGG	308	302	-
PeGT43-7	Anaerobic-induction	CCCCCG	368	374	+
PeGT43-7	MYC-binding	CATTTG	466	472	+
PeGT43-7	GA-responsive	TATCCCA	644	651	+
PeGT43-7	MYC-binding	CATTTG	663	669	+
PeGT43-7	Stress-responsive	AGGGG	726	721	-
PeGT43-7	Meristem expression	CCGTCC	805	811	+
PeGT43-7	MYC-binding	CATGTG	848	842	-
PeGT43-7	MYB-binding	CAACAG	937	931	-
PeGT43-7	MYB-binding	CCGTTG	973	967	-
PeGT43-7	MYB-binding	CAACGG	973	979	+
PeGT43-7	MYC-binding	CATTTG	1033	1027	-
PeGT43-7	MYC-binding	CATTTG	1197	1203	+
PeGT43-7	MYB-binding	CCGTTG	1235	1241	+
PeGT43-7	MYB-binding	CAACGG	1235	1229	-
PeGT43-7	MYB-binding	TAACCA	1601	1607	+
PeGT43-7	MYC-binding	CAATTG	1631	1625	-
PeGT43-7	MYC-binding	CATTTG	1686	1692	+
PeGT43-7	Light-responsive	CACGAC	1790	1784	-
PeGT43-7	MYB-binding	CAACCA	1819	1825	+
PeGT43-7	Light-responsive	CAATCAAAACCT	1906	1917	+
PeGT43-8	MYB-binding	CAACCA	186	192	+
PeGT43-8	ABA-responsive	CACGTA	219	225	+
PeGT43-8	ABA-responsive	ACGTG	219	214	-
PeGT43-8	Light-responsive	TACGTG	219	213	-
PeGT43-8	MeJA-responsive	CGTCA	265	270	+
PeGT43-8	MeJA-responsive	TGACG	265	260	-
PeGT43-8	Ethylene-responsive	ATTTCATA	1049	1057	+
PeGT43-8	Wound-responsive	AAATTACTA	1070	1061	-
PeGT43-8	MeJA-responsive	CGTCA	1414	1409	-
PeGT43-8	MeJA-responsive	TGACG	1414	1419	+
PeGT43-8	ABA-responsive	CACGTA	1560	1554	-
PeGT43-8	Light-responsive	TACGTG	1560	1566	+
PeGT43-8	ABA-responsive	ACGTG	1561	1566	+
PeGT43-8	ABA-responsive	ACGTG	1709	1704	-
PeGT43-8	Light-responsive	CACGTC	1709	1715	+
PeGT43-8	Light-responsive	CACGAC	1782	1788	+
PeGT43-8	Light-responsive	CACGTC	1785	1779	-
PeGT43-8	ABA-responsive	ACGTG	1786	1791	+
PeGT43-8	Light-responsive	CACGAC	1814	1820	+
PeGT43-8	GA-responsive	TCTGTTG	1955	1948	-
PeGT43-8	MYB-binding	CAACAG	1955	1961	+
PeGT43-9	Meristem expression	GCCACT	17	11	-
PeGT43-9	MeJA-responsive	TGACG	46	51	+
PeGT43-9	MeJA-responsive	CGTCA	46	41	-
PeGT43-9	Light-responsive	TAAGAGAGGAA	65	55	-
PeGT43-9	MYC-binding	TCTCTTA	69	76	+
PeGT43-9	MYB-binding	TAACTG	79	73	-
PeGT43-9	MYC-binding	CATTTG	92	98	+
PeGT43-9	Stress-responsive	AGGGG	116	111	-
PeGT43-9	MYB-binding	CAACAG	146	140	-
PeGT43-9	MYC-binding	CAATTG	435	441	+
PeGT43-9	MYB-binding	CCGTTG	508	514	+
PeGT43-9	MYB-binding	CAACGG	508	502	-
PeGT43-9	Light-responsive	GGTTAA	812	806	-
PeGT43-9	MYB-binding	TAACCA	813	819	+
PeGT43-9	Light-responsive	TAAACGTG	981	989	+
PeGT43-9	Light-responsive	CACGTT	983	977	-
PeGT43-9	ABA-responsive	ACGTG	984	989	+
PeGT43-9	MYB-binding	CCGTTG	1049	1055	+
PeGT43-9	MYB-binding	CAACGG	1049	1043	-
PeGT43-9	MeJA-responsive	TGACG	1071	1076	+
PeGT43-9	MeJA-responsive	CGTCA	1071	1066	-
PeGT43-9	Anaerobic-induction	CCCCCG	1077	1083	+
PeGT43-9	Stress-responsive	AGGGG	1107	1102	-
PeGT43-9	Meristem expression	CCGTCC	1129	1135	+
PeGT43-9	MYB-binding	CCGTTG	1225	1231	+
PeGT43-9	MYB-binding	CAACGG	1225	1219	-
PeGT43-9	MeJA-responsive	TGACG	1229	1234	+
PeGT43-9	MeJA-responsive	CGTCA	1229	1224	-
PeGT43-9	ABA-responsive	ACGTG	1326	1321	-
PeGT43-9	Light-responsive	CACGTC	1326	1332	+
PeGT43-9	ABA-responsive	CACGTA	1352	1358	+
PeGT43-9	ABA-responsive	ACGTG	1352	1347	-
PeGT43-9	Light-responsive	TACGTG	1352	1346	-
PeGT43-9	Stress-responsive	AGGGG	1370	1365	-
PeGT43-9	Meristem expression	GCCACT	1504	1510	+
PeGT43-9	MYC-binding	CATGTG	1541	1547	+
PeGT43-9	MYC-binding	CATGTG	1571	1565	-
PeGT43-9	Ethylene-responsive	ATTTTAAA	1644	1636	-
PeGT43-9	MeJA-responsive	TGACG	1675	1670	-
PeGT43-9	MeJA-responsive	CGTCA	1675	1680	+
PeGT43-9	Light-responsive	CACGAC	1681	1687	+
PeGT43-9	MeJA-responsive	TGACG	1696	1701	+
PeGT43-9	MeJA-responsive	CGTCA	1696	1691	-
PeGT43-9	MeJA-responsive	TGACG	1704	1709	+
PeGT43-9	MeJA-responsive	CGTCA	1704	1699	-
PeGT43-9	Meristem expression	CCGTCC	1726	1732	+
PeGT43-9	Meristem expression	CCGTCC	1733	1739	+
PeGT43-9	Stress-responsive	AGGGG	1775	1770	-
PeGT43-9	Wound-responsive	CCACCT	1817	1823	+
PeGT43-9	Wound-responsive	CCACCT	1860	1866	+
PeGT43-9	Wound-responsive	CCACCT	1872	1878	+
PeGT43-9	Stress-responsive	AGGGG	1884	1879	-
PeGT43-9	Wound-responsive	CCACCT	1897	1903	+
PeGT43-10	GA-responsive	TATCCCA	2	-5	-
PeGT43-10	Meristem expression	CCGTCC	44	38	-
PeGT43-10	MYB-binding	CAACTG	150	156	+
PeGT43-10	Stress-responsive	AGGGG	229	224	-
PeGT43-10	Meristem expression	CCGTCC	235	229	-
PeGT43-10	MeJA-responsive	TGACG	270	265	-
PeGT43-10	MeJA-responsive	CGTCA	270	275	+
PeGT43-10	MeJA-responsive	TGACG	278	283	+
PeGT43-10	MeJA-responsive	CGTCA	278	273	-
PeGT43-10	Light-responsive	CACGTT	342	348	+
PeGT43-10	ABA-responsive	ACGTG	342	337	-
PeGT43-10	ABA-responsive	GCCGCGTGGC	381	372	-
PeGT43-10	Light-responsive	CACGTT	412	406	-
PeGT43-10	ABA-responsive	ACGTG	413	418	+
PeGT43-10	Light-responsive	GGTTAAT	465	472	+
PeGT43-10	Wound-responsive	CCACCT	526	520	-
PeGT43-10	MYC-binding	CATTTG	533	527	-
PeGT43-10	Light-responsive	GGGCGG	538	544	+
PeGT43-10	Light-responsive	CACGAC	554	560	+
PeGT43-10	MeJA-responsive	TGACG	569	574	+
PeGT43-10	MeJA-responsive	CGTCA	569	564	-
PeGT43-10	MYC-binding	CATTTG	722	716	-
PeGT43-10	MYC-binding	CATTTG	742	748	+
PeGT43-10	MYB-binding	CAACCA	853	859	+
PeGT43-10	MYC-binding	CATGTG	912	918	+
PeGT43-10	MYB-binding	CAACCA	1159	1165	+
PeGT43-10	MYC-binding	CATGTG	1218	1224	+
PeGT43-10	Light-responsive	CACGAC	1461	1455	-
PeGT43-10	Light-responsive	CACGAC	1503	1497	-
PeGT43-10	MYB-binding	CAACAG	1599	1605	+
PeGT43-10	Light-responsive	CACGAC	1606	1600	-
PeGT43-10	Light-responsive	GGTTAA	1642	1636	-
PeGT43-10	MYB-binding	TAACCA	1643	1649	+
PeGT43-10	Stress-responsive	AGGGG	1678	1673	-
PeGT43-10	Meristem expression	CCGTCC	1755	1761	+
PeGT43-10	Stress-responsive	AGGGG	1760	1755	-
PeGT43-10	Anaerobic-induction	CCCCCG	1840	1846	+
PeGT43-11	MeJA-responsive	AGACCGCC	11	3	-
PeGT43-11	MYC-binding	CATGTG	21	27	+
PeGT43-11	MYB-binding	TAACCA	80	74	-
PeGT43-11	MYC-binding	CATTTG	301	295	-
PeGT43-11	MYB-binding	CAACTG	420	426	+
PeGT43-11	Stress-responsive	AGGGG	462	467	+
PeGT43-11	Light-responsive	GGTTAA	465	471	+
PeGT43-11	Ethylene-responsive	ATTTCATA	634	626	-
PeGT43-11	Wound-responsive	TTATTACAT	687	678	-
PeGT43-11	GA-responsive	TCTGTTG	803	796	-
PeGT43-11	MYB-binding	CAACAG	803	809	+
PeGT43-11	Light-responsive	GGTTAA	812	818	+
PeGT43-11	MeJA-responsive	CGTCA	1004	1009	+
PeGT43-11	MeJA-responsive	TGACG	1004	999	-
PeGT43-11	MeJA-responsive	CGTCA	1081	1076	-
PeGT43-11	MeJA-responsive	TGACG	1081	1086	+
PeGT43-11	Stress-responsive	AGGGG	1149	1154	+
PeGT43-11	Wound-responsive	CCACCT	1179	1185	+
PeGT43-11	Stress-responsive	AGGGG	1211	1206	-
PeGT43-11	Stress-responsive	AGGGG	1240	1235	-
PeGT43-11	Stress-responsive	AGGGG	1307	1312	+
PeGT43-11	Anaerobic-induction	CCCCCG	1528	1534	+
PeGT43-11	Stress-responsive	AGGGG	1536	1531	-
PeGT43-11	MYB-binding	CAACTG	1572	1566	-
PeGT43-11	MYC-binding	CATTTG	1607	1613	+
PeGT43-11	MYC-binding	CATGTG	1713	1719	+
PeGT43-11	MYB-binding	CAACCA	1736	1730	-
PeGT43-11	Light-responsive	GGTTAA	1866	1872	+
PeGT43-11	MYC-binding	CAATTG	1927	1921	-
PeGT43-11	MeJA-responsive	CGTCA	1980	1975	-
PeGT43-11	MeJA-responsive	TGACG	1980	1985	+
PeGT43-12	Wound-responsive	CCACCT	31	37	+
PeGT43-12	MYB-binding	TAACCA	91	85	-
PeGT43-12	MYC-binding	TCTCTTA	135	128	-
PeGT43-12	MYB-binding	TAACTG	221	227	+
PeGT43-12	MYB-binding	TAACTG	277	271	-
PeGT43-12	Ethylene-responsive	ATTTTAAA	754	746	-
PeGT43-12	MYC-binding	CATTTG	826	820	-
PeGT43-12	MYC-binding	CATTTG	851	845	-
PeGT43-12	Wound-responsive	AAATTTCTT	1098	1089	-
PeGT43-12	Meristem expression	CCGTCC	1169	1163	-
PeGT43-12	Meristem expression	GCCACT	1228	1234	+
PeGT43-12	MYB-binding	TAACTG	1280	1286	+
PeGT43-12	MeJA-responsive	CGTCA	1301	1296	-
PeGT43-12	MeJA-responsive	TGACG	1301	1306	+
PeGT43-12	Wound-responsive	CCACCT	1354	1360	+
PeGT43-12	MYB-binding	TAACCA	1414	1408	-
PeGT43-12	MYB-binding	TAACTG	1545	1551	+
PeGT43-12	Meristem expression	CCGTCC	1722	1728	+
PeGT43-12	Stress-responsive	AGGGG	1727	1722	-
PeGT43-12	MYC-binding	CATGTG	1742	1736	-
PeGT43-12	Wound-responsive	CCATTTCAA	1754	1763	+
PeGT43-12	MYB-binding	CAACCA	1760	1766	+
PeGT43-12	Meristem expression	GCCACT	1813	1819	+
PeGT43-13	MYB-binding	AACCTAA	17	24	+
PeGT43-13	Ethylene-responsive	ATTTCATA	76	84	+
PeGT43-13	MYB-binding	CAACAG	189	183	-
PeGT43-13	Light-responsive	CACGTC	310	304	-
PeGT43-13	ABA-responsive	ACGTG	311	316	+
PeGT43-13	MeJA-responsive	TGACG	343	348	+
PeGT43-13	MeJA-responsive	CGTCA	343	338	-
PeGT43-13	Light-responsive	GGTTAA	349	355	+
PeGT43-13	MeJA-responsive	TGACG	850	845	-
PeGT43-13	MeJA-responsive	CGTCA	850	855	+
PeGT43-13	Ethylene-responsive	ATTTTAAA	872	880	+
PeGT43-13	Light-responsive	GGTTAAT	1020	1013	-
PeGT43-13	MYB-binding	CAACCA	1255	1249	-
PeGT43-13	Ethylene-responsive	ATTTTAAA	1352	1344	-
PeGT43-13	MYB-binding	TAACTG	1360	1354	-
PeGT43-13	Wound-responsive	CCACCT	1459	1453	-
PeGT43-13	Anaerobic-induction	CCCCCG	1485	1479	-
PeGT43-13	Light-responsive	GGGCGG	1489	1495	+
PeGT43-13	MYC-binding	CATTTG	1496	1490	-
PeGT43-13	MYB-binding	CAACTG	1520	1526	+
PeGT43-13	MYB-binding	CAACCA	1556	1562	+
PeGT43-13	MYB-binding	TAACCA	1572	1578	+
PeGT43-13	Stress-responsive	AGGGG	1693	1688	-
PeGT43-13	Wound-responsive	CCACCT	1704	1710	+
PeGT43-13	Wound-responsive	CCACCT	1833	1839	+
PeGT43-13	Light-responsive	GGGCGG	1840	1834	-
PeGT43-13	Light-responsive	CACGAC	1927	1933	+
PeGT43-14	MYB-binding	TAACCA	158	164	+
PeGT43-14	Anaerobic-induction	CCCCCG	174	168	-
PeGT43-14	MYB-binding	TAACTG	219	213	-
PeGT43-14	Light-responsive	GGTTAA	222	216	-
PeGT43-14	Meristem expression	CCGTCC	443	437	-
PeGT43-14	Light-responsive	GGGCGG	519	525	+
PeGT43-14	Stress-responsive	AGGGG	538	543	+
PeGT43-14	Ethylene-responsive	ATTTCATA	642	650	+
PeGT43-14	Ethylene-responsive	ATTTTAAA	651	659	+
PeGT43-14	Ethylene-responsive	ATTTTAAA	672	680	+
PeGT43-14	Ethylene-responsive	ATTTTAAA	674	666	-
PeGT43-14	Light-responsive	GGTTAAT	731	724	-
PeGT43-14	MYB-binding	AACCTAA	734	741	+
PeGT43-14	Light-responsive	GGTTAAT	740	733	-
PeGT43-14	Stress-responsive	AGGGG	745	740	-
PeGT43-14	Meristem expression	GCCACT	753	747	-
PeGT43-14	Meristem expression	GCCACT	767	761	-
PeGT43-14	Stress-responsive	AGGGG	782	787	+
PeGT43-14	Wound-responsive	CCACCT	790	784	-
PeGT43-14	Meristem expression	GCCACT	810	804	-
PeGT43-14	MeJA-responsive	CGTCA	865	870	+
PeGT43-14	MeJA-responsive	TGACG	865	860	-
PeGT43-14	Light-responsive	CACGTG	868	874	+
PeGT43-14	ABA-responsive	CACGTG	868	874	+
PeGT43-14	MYB-binding	TAACCA	945	939	-
PeGT43-14	MYB-binding	TAACCA	1000	1006	+
PeGT43-14	MYC-binding	CAATTG	1066	1060	-
PeGT43-14	MeJA-responsive	CGTCA	1106	1101	-
PeGT43-14	MeJA-responsive	TGACG	1106	1111	+
PeGT43-14	Stress-responsive	AGGGG	1174	1179	+
PeGT43-14	MYB-binding	TAACTG	1181	1187	+
PeGT43-14	Wound-responsive	CCACCT	1212	1218	+
PeGT43-14	MeJA-responsive	CGTCA	1219	1214	-
PeGT43-14	MeJA-responsive	TGACG	1219	1224	+
PeGT43-14	Stress-responsive	AGGGG	1243	1238	-
PeGT43-14	Stress-responsive	AGGGG	1345	1350	+
PeGT43-14	Stress-responsive	AGGGG	1418	1413	-
PeGT43-14	Stress-responsive	AGGGG	1543	1538	-
PeGT43-14	MYB-binding	CAACCA	1566	1560	-
PeGT43-14	MYB-binding	CAACAG	1579	1573	-
PeGT43-14	MYC-binding	CATTTG	1614	1620	+
PeGT43-14	MYB-binding	CAACCA	1743	1737	-
PeGT43-14	MYB-binding	TAACTG	1836	1842	+
PeGT43-14	MYB-binding	CAACAG	1839	1833	-
PeGT43-14	MYB-binding	TAACCA	1864	1858	-
PeGT43-14	Light-responsive	GGTTAA	1865	1871	+
PeGT43-14	MeJA-responsive	CGTCA	1945	1940	-
PeGT43-14	MeJA-responsive	TGACG	1945	1950	+
PeGT43-14	MeJA-responsive	CGTCA	1980	1975	-
PeGT43-14	MeJA-responsive	TGACG	1980	1985	+
PeGT43-15	MYC-binding	CATTTG	217	211	-
PeGT43-15	MYB-binding	CAACCA	413	419	+
PeGT43-15	Stress-responsive	AGGGG	420	415	-
PeGT43-15	Stress-responsive	AGGGG	482	487	+
PeGT43-15	Stress-responsive	AGGGG	509	514	+
PeGT43-15	Stress-responsive	AGGGG	555	560	+
PeGT43-15	Meristem expression	GCCACT	586	580	-
PeGT43-15	Light-responsive	TACGTG	591	585	-
PeGT43-15	ABA-responsive	ACGTG	591	586	-
PeGT43-15	ABA-responsive	CACGTA	591	597	+
PeGT43-15	Stress-responsive	AGGGG	596	601	+
PeGT43-15	Wound-responsive	AAATTACT	642	650	+
PeGT43-15	Stress-responsive	AGGGG	837	832	-
PeGT43-15	Meristem expression	GCCACT	842	836	-
PeGT43-15	Light-responsive	CACGAC	847	853	+
PeGT43-15	Light-responsive	CACGAC	911	905	-
PeGT43-15	MYC-binding	CATTTG	1025	1019	-
PeGT43-15	MYC-binding	CATGTG	1037	1031	-
PeGT43-15	MYC-binding	CATGTG	1039	1045	+
PeGT43-15	Light-responsive	CACGTGAAA	1068	1059	-
PeGT43-15	Light-responsive	CACGTG	1071	1065	-
PeGT43-15	ABA-responsive	CACGTG	1071	1065	-
PeGT43-15	ABA-responsive	ACGTG	1072	1077	+
PeGT43-15	MYB-binding	CAACTG	1121	1127	+
PeGT43-15	MeJA-responsive	TGACG	1134	1129	-
PeGT43-15	MeJA-responsive	CGTCA	1134	1139	+
PeGT43-15	MYB-binding	CAACTG	1185	1191	+
PeGT43-15	MeJA-responsive	TGACG	1208	1213	+
PeGT43-15	MeJA-responsive	CGTCA	1208	1203	-
PeGT43-15	Light-responsive	CACGAC	1230	1224	-
PeGT43-15	MeJA-responsive	TGACG	1270	1265	-
PeGT43-15	MeJA-responsive	CGTCA	1270	1275	+
PeGT43-15	Meristem expression	CCGTCC	1293	1299	+
PeGT43-15	MeJA-responsive	TGACG	1333	1338	+
PeGT43-15	MeJA-responsive	CGTCA	1333	1328	-
PeGT43-15	MYC-binding	CATGTG	1370	1376	+
PeGT43-15	MYC-binding	CATGTG	1395	1401	+
PeGT43-15	Wound-responsive	AAATTTCTT	1412	1421	+
PeGT43-15	MYC-binding	CATTTG	1440	1446	+
PeGT43-15	Ethylene-responsive	ATTTTAAA	1498	1490	-
PeGT43-15	Ethylene-responsive	ATTTTAAA	1504	1512	+
PeGT43-15	Meristem expression	GCCACT	1568	1574	+
PeGT43-15	Stress-responsive	AGGGG	1587	1582	-
PeGT43-15	Stress-responsive	AGGGG	1724	1719	-
PeGT43-15	Stress-responsive	AGGGG	1755	1750	-
PeGT43-15	Wound-responsive	CCACCT	1760	1766	+
PeGT43-15	MYC-binding	CATTTG	1919	1925	+
PeGT43-16	MYB-binding	CAACCA	392	386	-
PeGT43-16	Meristem expression	GCCACT	722	728	+
PeGT43-16	MeJA-responsive	CGTCA	781	786	+
PeGT43-16	MeJA-responsive	TGACG	781	776	-
PeGT43-16	MYB-binding	TAACCA	1009	1015	+
PeGT43-16	MeJA-responsive	CGTCA	1101	1106	+
PeGT43-16	MeJA-responsive	TGACG	1101	1096	-
PeGT43-16	MYB-binding	TAACCA	1126	1132	+
PeGT43-16	ABA-responsive	CACGTA	1248	1242	-
PeGT43-16	Light-responsive	TACGTG	1248	1254	+
PeGT43-16	ABA-responsive	ACGTG	1249	1254	+
PeGT43-16	MYC-binding	CATTTG	1388	1394	+
PeGT43-16	Meristem expression	CCGTCC	1484	1478	-
PeGT43-16	Meristem expression	GCCACT	1689	1683	-
PeGT43-16	Stress-responsive	AGGGG	1739	1744	+
PeGT43-16	Stress-responsive	AGGGG	1746	1751	+
PeGT43-16	Ethylene-responsive	ATTTTAAA	1784	1776	-
PeGT43-16	Light-responsive	GGGCGG	1848	1842	-
PeGT43-16	Meristem expression	CCGTCC	1878	1884	+
PeGT43-16	Wound-responsive	CCACCT	1882	1888	+
PeGT43-17	Meristem expression	CCGTCC	46	52	+
PeGT43-17	MYB-binding	CAACTG	88	94	+
PeGT43-17	Wound-responsive	ACATTACGG	179	188	+
PeGT43-17	MYB-binding	TAACCA	224	230	+
PeGT43-17	Light-responsive	CACGTG	252	258	+
PeGT43-17	ABA-responsive	CACGTG	252	258	+
PeGT43-17	MYB-binding	TAACCA	381	375	-
PeGT43-17	Light-responsive	CACGTC	499	505	+
PeGT43-17	ABA-responsive	ACGTG	499	494	-
PeGT43-17	MYC-binding	CATTTG	505	511	+
PeGT43-17	MYB-binding	TAACTG	577	583	+
PeGT43-17	Light-responsive	TAACACGTAG	687	678	-
PeGT43-17	Light-responsive	TACGTG	688	694	+
PeGT43-17	ABA-responsive	CACGTA	688	682	-
PeGT43-17	ABA-responsive	ACGTG	689	694	+
PeGT43-17	MYB-binding	CAACAG	724	730	+
PeGT43-17	Meristem expression	CCGTCC	742	736	-
PeGT43-17	Wound-responsive	CCACCT	1007	1013	+
PeGT43-17	MYC-binding	CATGTG	1256	1250	-
PeGT43-17	Wound-responsive	CCACCT	1344	1338	-
PeGT43-17	Meristem expression	AGATCGACG	1360	1351	-
PeGT43-17	MeJA-responsive	TGACG	1608	1603	-
PeGT43-17	MeJA-responsive	CGTCA	1608	1613	+
PeGT43-17	MYC-binding	CAATTG	1705	1699	-
PeGT43-17	Wound-responsive	CCACCT	1736	1742	+
PeGT43-17	Light-responsive	GGGCGG	1744	1738	-
PeGT43-17	Light-responsive	CACGAC	1830	1836	+
PeGT43-17	MYB-binding	CCGTTG	1973	1979	+
PeGT43-17	MYB-binding	CAACGG	1973	1967	-
