# Supplementary material for: Identification and expression analysis of the glycosyltransferase GT43 family members in bamboo reveal their potential function in xylan biosynthesis during rapid growth
Source: BMC Genomics. 2021 Dec 2;22:867. doi: 10.1186/s12864-021-08192-y (PMC8638195; doi:10.1186/s12864-021-08192-y)
Supplement: Supplementary file 4 — Additional file 4: Table S4. The potential transcription factors binding to the promoter of PeGT43s. [file 12864_2021_8192_MOESM4_ESM.xlsx]

## Sheet: Sheet1
Table S4. The potential transcription factors binding to the promoter of PeGT43s.
TF ID	Background all	Background bind	Query all	Query bind	p-value	q-value
PH01001287G0090	31987	1300	17	11	9.902e-14	9.803e-12
PH01000030G0050	31987	1228	17	9	1.02e-10	5.051e-09
PH01001205G0030	31987	4514	17	13	5.443e-10	1.796e-08
PH01000357G1080	31987	4318	17	12	6.793e-09	1.681e-07
PH01000071G1510	31987	3554	17	11	1.257e-08	2.489e-07
PH01000098G1180	31987	4677	17	12	1.831e-08	2.59e-07
PH01003928G0080	31987	4677	17	12	1.831e-08	2.59e-07
PH01000019G1890	31987	5982	17	13	2.422e-08	2.997e-07
PH01000006G2680	31987	1255	17	7	9.731e-08	1.07e-06
PH01000212G0840	31987	1102	17	6	8.119e-07	8.038e-06
PH01000220G0710	31987	5496	17	11	1.717e-06	1.501e-05
PH01003809G0130	31987	172	17	3	1.819e-06	1.501e-05
PH01000008G3080	31987	442	17	4	2.658e-06	2.024e-05
PH01001003G0160	31987	2930	17	8	5.507e-06	3.894e-05
PH01001762G0240	31987	242	17	3	7.039e-06	4.646e-05
PH01000415G0010	31987	613	17	4	1.3e-05	8.045e-05
PH01001316G0020	31987	326	17	3	2.27e-05	0.0001322
PH01000032G1740	31987	4544	17	9	2.466e-05	0.0001356
PH01000210G1070	31987	3568	17	8	2.778e-05	0.0001446
PH01000232G0180	31987	733	17	4	3.068e-05	0.0001446
PH01000604G0620	31987	733	17	4	3.068e-05	0.0001446
PH01000559G0630	31987	1973	17	6	3.771e-05	0.0001697
PH01000182G0630	31987	4927	17	9	5.08e-05	0.0002187
PH01003475G0200	31987	4188	17	8	0.0001008	0.0004152
PH01000185G0320	31987	484	17	3	0.0001054	0.0004152
PH01000242G0460	31987	492	17	3	0.0001122	0.0004152
PH01002571G0300	31987	4250	17	8	0.0001132	0.0004152
PH01000352G0060	31987	4326	17	8	0.0001303	0.0004608
PH01001229G0220	31987	3418	17	7	0.0001682	0.0005552
PH01001938G0330	31987	3418	17	7	0.0001682	0.0005552
PH01000188G0980	31987	3516	17	7	0.0002054	0.000656
PH01003044G0090	31987	233	17	2	0.0002406	0.0007443
PH01000345G0740	31987	254	17	2	0.0003099	0.0009296
PH01000567G0450	31987	283	17	2	0.000425	0.001238
PH01000185G0030	31987	291	17	2	0.000461	0.001304
PH01000176G0870	31987	756	17	3	0.0005764	0.001564
PH01000210G0740	31987	1375	17	4	0.0005846	0.001564
PH01004687G0080	31987	339	17	2	0.0007185	0.001872
PH01000132G1210	31987	819	17	3	0.0007781	0.001957
PH01000080G1510	31987	824	17	3	0.000796	0.001957
PH01000177G0890	31987	828	17	3	0.0008105	0.001957
PH01001609G0410	31987	2340	17	5	0.0009313	0.002195
PH01000759G0450	31987	7019	17	9	0.001069	0.002462
PH01001878G0200	31987	1652	17	4	0.001341	0.003006
PH01000836G0660	31987	953	17	3	0.001366	0.003006
PH01000332G0140	31987	438	17	2	0.001503	0.003235
PH01000171G1160	31987	446	17	2	0.001583	0.003335
PH01000105G0910	31987	1081	17	3	0.00217	0.004477
PH01001652G0230	31987	504	17	2	0.002243	0.004532
PH01000376G0720	31987	584	17	2	0.003402	0.006604
PH01005516G0020	31987	631	17	2	0.004227	0.007899
PH01088680G0010	31987	639	17	2	0.004379	0.008027
PH01000005G1390	31987	723	17	2	0.006173	0.01111
PH01008287G0010	31987	765	17	2	0.007214	0.01275
PH01000040G1560	31987	793	17	2	0.007963	0.01321
PH01000985G0260	31987	793	17	2	0.007963	0.01321
PH01002927G0090	31987	1054	17	2	0.01717	0.02576
PH01000602G0590	31987	1098	17	2	0.01914	0.02828
PH01001110G0360	31987	2053	17	3	0.02052	0.02945
PH01001117G0310	31987	4419	17	5	0.02196	0.03106
