# Supplementary material for: Identification and expression analysis of the glycosyltransferase GT43 family members in bamboo reveal their potential function in xylan biosynthesis during rapid growth
Source: BMC Genomics. 2021 Dec 2;22:867. doi: 10.1186/s12864-021-08192-y (PMC8638195; doi:10.1186/s12864-021-08192-y)
Supplement: Supplementary file 5 — Additional file 5: Table S5. The expression of PeGT43s in different tissues based on transcriptome data. [file 12864_2021_8192_MOESM5_ESM.xlsx]

## Sheet: Sheet1
Table S5. The expression of PeGT43s in different tissues based on transcriptome data.
Gene name	PeGT43-1	PeGT43-2	PeGT43-3	PeGT43-4	PeGT43-5	PeGT43-6	PeGT43-7	PeGT43-8	PeGT43-9	PeGT43-10	PeGT43-11	PeGT43-12	PeGT43-13	PeGT43-14	PeGT43-15	PeGT43-16	PeGT43-17
Top of 0.2 m shoot (SRR5091814)	20.4402	30.7411	37.3934	42.1774	3.24163	167.853	0	0.645425	104.754	12.1656	70.5161	17.0456	9.8913	56.3741	14.5942	9.47382	100.526
Top of 0.2 m shoot (SRR5091815)	22.2424	34.1888	36.7154	41.9588	2.30902	165.093	0	0.41827	102.029	13.2038	75.8104	20.155	7.68206	58.828	14.0663	9.60516	93.3211
Middle of 0.2 m shoot (SRR5091764)	14.717	76.0673	38.2829	55.5075	15.656	102.925	0	3.55263	120.494	15.1847	61.4073	39.4469	8.00406	37.3948	21.1655	14.9134	129.968
Middle of 0.2 m shoot (SRR5091765)	15.3822	75.7462	35.8593	52.0013	17.2687	105.444	0	3.2648	114.781	17.6865	63.6861	41.7376	9.23194	37.3465	19.9756	12.7866	130.16
Lower of 0.2 m shoot (SRR5091766)	3.19174	18.7616	19.7512	36.2303	4.07956	79.0009	0	0.568095	69.0509	9.8856	46.2715	21.4298	1.10325	28.8355	14.2248	12.5781	73.1538
Lower of 0.2 m shoot (SRR5091767)	2.76094	19.0456	22.183	35.7425	4.23813	85.7461	0.083851	1.00921	68.9903	9.56788	51.3345	21.7969	2.25186	30.2443	16.4126	12.8078	71.7148
Top of 1.5 m shoot (SRR5091768)	7.45139	17.3237	9.44295	22.0971	31.9283	39.9845	0.097505	9.60881	25.2462	2.74887	3.95118	5.7517	10.1736	8.05627	14.276	2.77291	16.8619
Top of 1.5 m shoot (SRR5091769)	7.29444	16.4924	10.2705	22.5331	31.6408	40.1203	0	10.6213	23.0418	2.74619	3.99347	5.54437	12.0906	6.22516	11.9549	3.00301	18.0694
Middle of 1.5 m shoot (SRR5091770)	74.6469	154.363	36.9845	54.2348	112.007	546.143	0	72.6312	195.495	17.5754	250.625	20.1095	126.488	95.4673	84.099	15.7438	173.773
Middle of 1.5 m shoot (SRR5091771)	77.1274	161.407	39.3691	53.7347	111.698	542.632	0	69.5539	188.421	19.4131	248.818	19.667	124.261	93.6035	83.5174	16.1175	168.877
Lower of 1.5 m shoot (SRR5091772)	60.6967	150.121	42.1588	51.5827	216.984	1113.05	0	65.6863	352.21	32.2822	489.245	15.1248	150.97	174.379	194.123	22.4472	248.146
Lower of 1.5 m shoot (SRR5091773)	61.4434	158.267	41.2766	50.6194	211.716	1094.3	0	62.6893	344.931	31.0751	481.686	15.2271	156.859	169.102	198.982	23.3501	250.341
Top of 3.0 m shoot (SRR5091774)	28.1113	87.9039	13.9605	28.7162	54.2495	78.6142	0	20.9469	31.8751	4.49623	12.2656	6.61657	15.6466	12.274	16.6123	3.06311	103.668
Top of 3.0 m shoot (SRR5091775)	26.0473	84.2903	16.0308	28.9219	53.1558	79.9702	0.207137	17.2746	30.6459	4.60932	11.7433	6.75418	14.1462	10.8366	17.2441	3.75448	101.716
Middle of 3.0 m shoot (SRR5091776)	102.661	214.519	25.1601	47.8399	90.4882	425.043	0.062362	135.761	175.456	16.4246	250.253	12.5327	160.201	40.2374	93.2035	16.8454	424.893
Middle of 3.0 m shoot (SRR5091777)	104.605	214.439	26.8896	46.5431	93.1958	424.385	0.113128	129.712	181.954	16.4489	253.515	13.8146	151.385	42.9677	87.3466	18.8258	424.866
Lower of 3.0 m shoot (SRR5091778 )	110.177	154.985	34.4888	62.0353	158.239	628.495	0.059714	108.21	266.977	27.0263	428.671	14.4994	140.719	102.132	165.329	29.5701	334.757
Lower of 3.0 m shoot (SRR5091779)	106.101	155.532	35.9111	57.2446	157.276	635.791	0	109.081	262.299	26.9341	443.111	13.4627	141.684	100.23	160.287	26.8993	334.02
Top of 6.7 m shoot (SRR5091780)	39.5507	76.988	12.4777	30.4535	46.1305	136.666	0.381142	25.4001	53.7895	5.54195	20.7496	5.69349	16.2709	14.3989	17.5475	3.86442	140.919
Top of 6.7 m shoot (SRR5091781)	39.5507	76.988	12.4777	30.4535	46.1305	136.666	0.381142	25.4001	53.7895	5.54195	20.7496	5.69349	16.2709	14.3989	17.5475	3.86442	140.919
Middle of 6.7 m shoot (SRR5091782)	96.6876	158.283	20.151	53.2231	103.663	473.92	0.080904	108.652	245.033	17.5452	255.843	12.8222	121.751	28.4654	89.8242	27.1512	550.114
Middle of 6.7 m shoot (SRR5091783)	98.8788	150.854	20.5861	52.9731	101.364	471.912	0	102.065	238.542	18.1991	250.907	15.1457	115.311	30.9464	87.9079	22.1981	562.767
Lower of 6.7 m shoot (SRR5091786)	20.9536	11.9437	22.9175	31.119	61.5042	229.821	0.420099	27.5313	147.202	17.344	124.016	11.8241	32.8739	33.9133	82.6637	16.7469	126.143
Lower of 6.7 m shoot (SRR5091787)	21.7346	11.6265	19.7569	34.9353	64.7437	235.918	0.135279	26.0198	147.781	18.2012	124.204	12.1506	32.0356	31.1887	87.916	17.4909	129.105
Rhizome (SRR5091784 )	11.6352	17.5259	22.8837	36.6462	19.07	121.701	0	18.1335	135.266	19.2207	55.8034	29.8396	25.3444	15.2316	15.6018	13.9373	82.8348
Rhizome (SRR5091785)	11.1451	18.5101	26.095	35.0719	17.3426	129.853	0.125313	17.0543	139.614	17.9642	54.7355	26.4487	25.3401	16.0862	19.031	14.8158	83.395
Rhizome root (SRR5091802)	34.6567	68.3801	25.0413	50.1706	55.4645	170.592	1.47104	9.68134	98.203	9.50253	63.9675	12.0794	51.9214	22.6112	53.7347	9.03619	52.0882
Rhizome root (SRR5091803)	36.1258	71.4458	23.8657	49.3545	56.6239	175.76	1.04357	8.1799	104.727	10.1354	64.9119	10.1485	44.636	24.4121	56.0987	6.6656	50.4633
0.1 cm root (SRR5091804)	6.92119	127.476	45.0666	71.9148	3.81794	107.136	0	0.559656	71.6092	10.0224	25.2802	14.6956	0.84	28.6772	28.2207	9.01738	289.569
0.1 cm root (SRR5091805)	8.10875	123.748	42.347	68.402	3.35388	102.15	0	0.605962	73.6874	9.89884	26.0187	15.0878	1.60639	29.1713	31.169	6.68731	282.089
0.5 cm root (SRR5091806)	43.1426	124.708	26.6426	48.0283	61.6553	151.888	0	22.351	72.3494	12.4005	66.8603	9.29823	57.0785	21.0096	57.4008	5.34893	133.053
0.5 cm root (SRR5091807)	43.937	120.635	24.4058	48.658	62.2477	154.381	0.095719	22.2673	74.0139	11.8176	69.3855	9.61524	55.4167	22.9042	57.7631	4.60244	128.869
2.0 cm root (SRR5091808)	53.6033	105.011	23.8076	34.5069	41.2861	136.986	0.493771	3.98618	91.722	6.0986	72.1293	12.6986	73.1504	9.09966	38.9033	5.90413	197.191
2.0 cm root (SRR5091809)	59.9132	107.588	23.192	39.0073	39.09	135.323	0.478892	3.56603	91.8644	5.13915	73.234	11.5116	70.6344	10.0775	41.1071	5.6331	189.198
10.0 cm root (SRR5091810)	145.513	160.43	21.9211	36.02	53.3289	427.154	1.11453	26.997	232.631	12.2432	225.303	11.8903	163.794	54.5464	84.7047	19.1843	240.385
10.0 cm root (SRR5091811)	148.87	160.743	22.2838	37.2946	54.037	423.332	0.471862	25.6715	224.7	10.8073	234.417	12.4777	164.219	54.7024	83.4874	20.2586	238.674
Mature root (SRR5091812)	48.8441	66.9284	25.3317	56.9367	119.439	263.847	0.644336	7.87035	152.106	19.3918	112.634	13.6326	72.4355	45.877	107.749	10.0651	153.471
Mature root (SRR5091813)	47.0328	71.2891	26.4057	56.443	120.031	263.426	0.341736	8.85568	152.966	17.3552	113.443	12.1471	67.6075	48.1073	106.795	9.76778	143.971
Top bud of 3.0 m shoot (SRR5091800)	2.39559	7.33137	9.80083	25.0005	9.28875	49.6244	0	7.37296	30.5389	4.05777	5.39862	4.39427	2.0858	5.34724	4.19895	1.73986	9.68515
Top bud of 3.0 m shoot (SRR5091801)	2.91521	6.83195	8.09401	25.6821	10.7937	55.566	0	7.37009	27.9017	3.849	5.32475	4.24904	1.68503	5.67103	4.21803	1.86048	9.75239
Middle bud of 3.0 m shoot (SRR5091794)	21.3249	42.8769	10.3481	20.2623	21.5501	108.172	0.236008	17.9436	61.7355	5.12021	18.1604	5.73599	8.8462	15.8613	16.9716	4.81971	96.6166
Middle bud of 3.0 m shoot (SRR5091795)	20.0643	40.1855	8.77055	21.236	23.1925	110.616	0.174783	19.5314	58.8405	5.81916	20.4941	6.47504	9.04339	15.2802	17.1971	3.81544	96.7465
Lower bud of 3.0 m shoot (SRR5091796)	19.9222	37.9057	6.13845	15.061	20.1619	66.0893	0.17019	15.4009	37.5127	4.5812	15.8438	5.34746	7.29804	12.4361	14.1917	3.64019	79.4028
Lower bud of 3.0 m shoot (SRR5091797)	23.0438	34.7204	6.89135	14.5397	19.7292	66.6229	0.088083	16.0054	37.0349	4.08357	14.7185	4.635	8.32093	11.8747	14.2822	3.56963	82.3039
Rhizome bud (SRR5091798)	17.6516	27.43	7.95505	19.7891	21.1567	98.2199	0.096435	9.26496	47.4796	4.56213	16.007	5.773	4.59193	12.515	16.4729	4.74408	80.9393
Rhizome bud (SRR5091799)	18.427	28.2322	8.71466	19.1203	22.3286	94.1596	0.170835	9.9589	44.8615	5.09802	17.4226	5.17302	5.0355	13.2988	15.5995	3.29762	79.6571
Blade (SRR5091788)	1.34305	2.47927	5.68796	5.4379	7.21682	32.3046	0	0.208069	36.097	4.94681	19.5896	9.8866	2.42418	6.76749	5.85581	5.86554	8.71941
Blade (SRR5091789)	0.826789	3.23007	4.95496	5.68203	7.74861	31.6621	0.115598	0.163156	36.3259	3.23935	20.7801	11.7992	2.65875	5.85361	5.34326	5.3803	7.3958
Leaf sheath (SRR5091790)	1.43612	2.07641	19.9918	42.0963	4.25887	48.6864	0	2.33901	51.0133	10.6667	29.9835	11.238	2.71069	9.46281	9.95265	12.6548	24.9969
Leaf sheath (SRR5091791)	0.255624	2.86526	20.6271	40.064	3.63944	48.4903	0	1.9973	51.694	11.5131	28.7283	10.8762	2.97626	10.1495	8.74858	12.7277	21.171
Sheath sheet (SRR5091792)	0.049068	5.39211	29.9768	12.6352	3.08728	37.887	0	0.601577	55.9922	26.2551	24.0612	82.5562	0.854296	5.78796	7.37318	29.686	14.9827
Sheath sheet (SRR5091793)	0.095763	4.90182	27.4512	11.5568	3.33789	37.478	0.070635	0.799039	52.7961	25.6772	22.7028	81.0809	0.510705	5.03114	7.82902	31.6857	16.2817
0.2 m shoot (SRR6171235)	34.9118	20.5647	12.1263	18.1037	21.5376	43.4111	1.11332	14.5071	55.4832	5.31556	15.1739	1.40353	4.61815	11.2865	23.1061	10.9982	179.636
0.2 m shoot (SRR6171236)	34.2863	19.1656	10.5441	17.3708	19.1447	44.8434	1.57439	14.7411	55.4726	5.85674	14.2595	0.532072	6.99077	11.5564	23.8577	10.7943	189.905
0.2 m shoot (SRR6171237)	35.369	14.9901	11.5662	18.1133	22.1768	42.7008	1.74957	14.8347	53.9856	5.07938	14.8295	1.1548	6.50858	9.57919	24.1206	12.2528	186.766
0.5 m shoot (SRR6171238)	12.4093	24.2296	16.7923	23.7234	31.7917	21.6753	0.178839	20.4276	10.8672	1.80416	4.25709	1.23384	10.2609	8.4299	18.5375	2.53369	75.0253
0.5 m shoot (SRR6171239)	11.4636	23.5822	15.1329	23.1982	33.9475	22.18	0.121835	19.5812	10.4681	1.0449	5.0149	1.71829	10.17	8.05083	21.3309	2.27958	76.8949
0.5 m shoot (SRR6171240)	11.0443	22.2472	16.5559	25.4295	35.3028	22.2953	0.400975	19.3266	10.7244	1.69664	4.77264	1.40332	11.7498	8.08765	20.8953	2.02266	73.5054
1.0 m shoot (SRR6171241)	48.8521	103.781	15.5674	24.3551	52.771	60.9315	0	79.1106	20.8129	1.1254	9.88627	1.78537	55.7914	6.59388	37.6859	5.6967	271.525
1.0 m shoot (SRR6171242)	52.8986	99.1673	18.2598	23.3889	55.2748	59.8352	0	79.2724	20.1928	0.957078	10.0275	1.89387	59.0963	6.68716	38.6428	5.25569	266.932
1.0 m shoot (SRR6171243)	46.2403	95.5548	15.9235	25.1411	53.9802	57.559	0	83.4611	19.8345	1.27829	9.03554	1.61955	57.0419	7.01532	38.3188	6.14983	267.234
2.0 m shoot (SRR6171244)	157.127	247.009	25.3291	30.6803	62.8441	157.416	0	121.825	61.5845	5.00341	55.9476	2.38922	284.427	17.9628	116.05	15.3726	426.486
2.0 m shoot (SRR6171245)	155.288	246.02	24.6399	27.8211	63.4489	160.554	0	139.118	61.569	4.45108	60.0205	2.04828	292.143	16.6349	120.109	15.8145	429.083
2.0 m shoot (SRR6171246)	158.973	252.906	13.7244	28.5623	67.0416	156.134	0	129.634	63.4682	5.51399	56.6726	2.05724	285.951	16.862	115.523	15.4742	416.976
3.0 m shoot (SRR6171247)	245.55	397.944	14.7136	41.4856	84.8599	238.139	0	155.477	100.042	7.76676	152.41	8.08028	641.624	35.0753	174.677	34.5897	675.385
3.0 m shoot (SRR6171248)	248.165	400.86	17.6512	42.4563	82.2764	237.652	0	150.698	104.629	7.99771	155.534	9.59272	640.535	36.3594	165.7	32.1611	672.648
3.0 m shoot (SRR6171249)	242.889	385.006	16.8871	41.1675	86.1404	232.088	0	146.385	101.429	7.44765	159.435	9.44222	619.6	39.0275	168.88	36.0622	666.806
5.0 m shoot (SRR6171250)	315.244	217.453	28.3661	39.6771	204.595	321.898	0	129.655	122.553	8.21902	286.575	2.26022	690.704	88.7243	272.65	41.3317	402.415
5.0 m shoot (SRR6171251)	315.494	217.687	25.4149	39.9928	199.984	324.575	0	139.261	119.296	7.65794	275.008	2.57848	708.008	88.0688	272.585	40.1257	401.167
5.0 m shoot (SRR6171252)	307.121	218.593	27.9633	41.6325	205.571	311.456	0	129.318	121.748	7.78394	285.056	2.52771	694.223	86.7466	265.416	40.1947	400.345
6.0 m shoot (SRR6171253)	205.412	151.101	21.1706	28.7008	200.132	339.996	0	125.574	107.89	2.30102	266.293	2.39025	495.46	96.579	237.222	37.6745	386.368
6.0 m shoot (SRR6171254)	199.955	150.239	20.6234	28.8458	200.106	334.126	0	132.375	107.488	1.97097	268.423	3.79688	479.403	91.334	240.826	40.7229	385.984
6.0 m shoot (SRR6171255)	199.787	148.609	19.0111	29.7279	201.072	337.268	0	128.243	106.937	1.66723	276.476	4.50152	485.781	93.8466	233.458	42.6485	373.192
7.0 m shoot (SRR6171256)	58.271	56.6405	16.3717	32.6126	273.283	273.446	0	88.8857	93.2105	4.42634	232.815	5.73756	238.986	81.7855	277.648	26.7016	208.55
7.0 m shoot (SRR6171257)	57.4675	58.1546	14.886	35.4865	270.261	269.251	0	84.6704	98.0741	5.52423	233.958	6.34628	221.7	82.1734	277.562	29.527	209.773
7.0 m shoot (SRR6171258)	58.6332	53.0056	18.7178	37.8091	276.502	272.367	0	86.4226	98.0092	5.59155	248.097	6.09631	226.425	89.775	287.351	29.6422	203.762
Start of division (SD) section (SRR9218107 )	11.5226	45.2824	5.6312	17.0296	28.2824	129.241	0.328984	8.01373	40.2951	3.04529	9.19862	5.80928	7.8933	7.00652	5.88647	3.23561	101.67
Start of division (SD) section (SRR9218108)	31.3425	61.3266	10.2489	21.497	21.7374	108.612	0.328043	8.66607	38.1362	3.13057	10.8531	6.10968	7.18413	10.2927	7.36526	3.85576	148.282
Start of division (SD) section (SRR9218100)	7.36879	35.6801	9.17028	20.3837	23.0161	134.997	0.488968	5.16885	46.5795	3.59884	12.6133	5.01049	6.46605	10.8864	6.32151	3.45181	89.5557
Rapid division (RD) section (SRR9218104)	7.9664	41.7843	11.1379	24.0217	28.9872	41.3217	0	22.2444	20.94	2.34129	3.85477	2.3436	6.46668	3.82877	13.0669	2.46074	58.7367
Rapid division (RD) section (SRR9218105 )	14.4744	69.6908	17.3584	28.9038	39.2069	89.7916	0	25.1361	18.4201	2.7592	7.96685	3.57899	15.7929	6.77176	10.9076	4.32524	101.54
Rapid division (RD) section (SRR9218106)	10.333	78.7143	12.2574	26.5987	42.8805	129.394	0.068112	13.664	49.5298	3.03284	14.0729	4.37906	13.1199	7.54752	8.09122	4.08127	124.752
Rapid elongation (RE) section (SRR9218101)	91.6008	240.05	25.7321	41.2815	86.743	184.382	0	99.7367	77.3478	5.35934	28.2062	6.67398	65.0143	9.28175	26.6391	7.35136	550.707
Rapid elongation (RE) section (SRR9218102)	84.0207	178.647	35.8774	36.8435	87.6967	537.229	0	276.71	137.295	8.39282	362.587	11.1735	121.633	34.019	78.613	32.3071	534.935
Rapid elongation (RE) section (SRR9218103)	195.402	392.917	27.0118	34.3674	100.152	407.171	0	142.605	215.047	4.18332	71.2697	8.44592	126.647	12.5887	19.9451	12.1787	856.003
Shoot apical meristem (SAM) section (SRR4209871)	0.925062	17.645	24.384	36.4642	18.3154	91.9619	0	2.30899	39.0692	4.45448	23.8456	5.02413	1.70976	18.0207	8.35155	2.92373	26.1174
Shoot apical meristem (SAM) section (SRR4209872)	2.57985	19.1371	19.8238	34.1635	16.0564	74.4889	0.223624	1.73696	21.6612	3.04886	8.20305	4.31926	1.70204	8.51887	7.54063	2.62706	23.2732
Shoot apical meristem (SAM) section (SRR4209883)	3.5519	13.3403	9.87541	26.5036	15.5276	40.0814	0	4.01147	15.5185	2.81624	4.9817	4.00652	2.09155	7.41345	8.01129	1.51279	13.026
Shoot apical meristem (SAM) section (SRR4209884)	4.32246	7.58586	12.5473	26.1138	20.7298	26.2153	0	5.04221	12.6802	2.93461	4.98632	2.32479	2.73637	7.63804	8.65579	1.19369	10.267
Mature internode (MIN) section (SRR4209889)	13.6095	31.0714	26.8088	52.0281	54.989	86.6411	0.256878	8.70196	98.76	4.11982	27.1076	9.46183	6.73881	14.7879	10.6482	5.54755	111.311
Mature internode (MIN) section (SRR4209890)	11.1767	63.7905	25.5126	42.4544	29.4644	108.226	0.225338	9.12989	41.0251	3.28433	20.1707	3.63068	10.2596	10.3186	9.63228	4.0509	119.039
Mature internode (MIN) section (SRR4209873)	6.0036	34.2855	17.4507	30.8438	23.8057	82.1425	0	7.64393	29.8962	2.00276	15.8367	4.26372	4.77865	8.4911	2.9493	1.34273	66.0067
Mature internode (MIN) section (SRR4209874)	2.70759	45.8071	23.1993	37.5906	26.7367	90.3975	0	7.85219	38.0114	4.00785	18.8034	2.94822	5.04698	10.0622	7.14017	2.37517	70.9332
Mature node (MNO) section (SRR4209879)	14.5018	76.1191	25.633	56.5668	53.233	100.349	0	15.443	63.4942	3.20879	21.912	6.01141	18.4942	11.652	16.055	7.92346	210.524
Mature node (MNO) section (SRR4209880)	32.0197	152.712	40.4954	67.2355	61.7978	116.056	0	41.6372	53.6291	3.75704	30.8282	4.13907	61.5073	12.5619	19.1719	4.92933	300.876
Mature node (MNO) section (SRR4209881)	51.5892	242.464	43.2418	76.341	69.9695	161.475	0	41.5653	59.1446	6.11927	59.4786	5.78387	75.6495	12.2144	15.9973	6.33512	399.681
Mature node (MNO) section (SRR4209882)	39.7037	234.836	49.7191	75.652	67.5289	154.706	0	49.6061	71.2674	5.86384	36.0133	9.39312	49.4797	16.0743	18.0186	7.04967	414.158
Young internode (YIN) section (SRR4209885)	2.4991	23.3837	23.6946	37.8636	24.785	106.983	0.330056	4.24824	38.783	3.49756	13.4604	5.43936	2.34985	14.6484	8.03049	2.98734	42.4179
Young internode (YIN) section (SRR4209886)	2.47926	29.517	19.2819	31.8322	18.5221	83.9641	0	4.09636	25.7449	3.60316	14.2636	4.60477	3.22405	9.87701	7.65396	2.89674	37.2972
Young internode (YIN) section (SRR4209887)	7.10481	28.9917	12.3001	32.66	22.2723	70.0678	0	3.63548	19.2131	3.29718	6.30604	4.60434	5.85825	7.69132	7.99479	2.274	37.6276
Young internode (YIN) section (SRR4209888)	5.91973	28.9309	10.9264	28.5384	28.2211	79.6661	0	4.18104	26.5199	2.52441	9.73284	4.7994	5.52895	7.62565	5.94345	2.18682	40.2468
Young node (YNO) section (SRR4209875)	3.27979	29.2087	32.5065	51.716	33.1544	94.1042	0	8.1593	29.952	3.61436	11.7007	5.0384	5.55777	13.3768	13.1779	2.27419	96.2465
Young node (YNO) section (SRR4209876)	4.55972	84.1246	31.952	44.6182	45.1415	182.638	0	2.6781	60.9705	6.54339	30.2472	9.054	10.7757	12.7409	10.0377	3.97965	140.842
Young node (YNO) section (SRR4209877)	5.97574	42.9477	24.156	52.5133	35.5791	59.6694	0	8.20569	19.9335	2.95011	9.5719	3.85087	13.1558	13.2035	14.5533	3.09317	72.9587
Young node (YNO) section (SRR4209878)	7.46564	88.5993	25.3778	51.8476	41.0311	83.3658	0	14.0539	22.2194	2.21113	12.2736	3.52684	15.4363	11.0213	10.7007	2.09631	126.446
