# Supplementary material for: Identification and expression analysis of the glycosyltransferase GT43 family members in bamboo reveal their potential function in xylan biosynthesis during rapid growth
Source: BMC Genomics. 2021 Dec 2;22:867. doi: 10.1186/s12864-021-08192-y (PMC8638195; doi:10.1186/s12864-021-08192-y)
Supplement: Supplementary file 8 — Additional file 8: Table S6. Cell wall-associated genes (PCC > 0.8) used for co-expression network construction. [file 12864_2021_8192_MOESM8_ESM.xlsx]

## Sheet: Sheet1
Table S6. Cell wall-associated genes (PCC > 0.8) used for co-expression network construction.
Gene name	Gene ID	Family
PeGT43-1	PH02Gene00093	Glycosyltransferase 43
PeGT43-2	PH02Gene00471	Glycosyltransferase 43
PeGT43-5	PH02Gene04386	Glycosyltransferase 43
PeGT43-6	PH02Gene08988	Glycosyltransferase 43
PeGT43-9	PH02Gene37058	Glycosyltransferase 43
PeGT43-11	PH02Gene38222	Glycosyltransferase 43
PeGT43-13	PH02Gene39763	Glycosyltransferase 43
PeGT43-14	PH02Gene40286	Glycosyltransferase 43
PeGT43-17	PH02Gene45587	Glycosyltransferase 43
PeMYB35	PH02Gene26889	MYB transcription factor
PeMYB37	PH02Gene12586	MYB transcription factor
PeNAC42	PH02Gene13021	NAC transcription factor
PeNAC94	PH02Gene22932	NAC transcription factor
PeCesA10	PH02Gene14733	Cellulose synthase
PeCesA12	PH02Gene19209	Cellulose synthase
PeCesA4	PH02Gene15083	Cellulose synthase
PeCesA5	PH02Gene08325	Cellulose synthase
PeCesA7	PH02Gene24001	Cellulose synthase
PeCesA9	PH02Gene25266	Cellulose synthase
PeCesA19209	PH02Gene19209	Cellulose synthase
PeCesA24930	PH02Gene24930	Cellulose synthase
PeGT47-07283	PH02Gene07283	Glycosyltransferase 47
PeGT47-12063	PH02Gene12063	Glycosyltransferase 47
PeCOBL2	PH02Gene30808	Glycosylphosphatidylinositol-anchored protein
PeCOBL47482	PH02Gene47482	Glycosylphosphatidylinositol-anchored protein
PeAT25494	PH02Gene25494	Acetyltransferase
PeAT34781	PH02Gene34781	Acetyltransferase
PeGH04869	PH02Gene04869	Glycosyl hydrolase
PeGH05255	PH02Gene05255	Glycosyl hydrolase
PeGH12539	PH02Gene12539	Glycosyl hydrolase
PeGH24742	PH02Gene24742	Glycosyl hydrolase
PeGH26053	PH02Gene26053	Glycosyl hydrolase
PeGH27250	PH02Gene27250	Glycosyl hydrolase
PeGH31368	PH02Gene31368	Glycosyl hydrolase
PeGH31523	PH02Gene31523	Glycosyl hydrolase
