# Supplementary material for: Identification and expression analysis of the glycosyltransferase GT43 family members in bamboo reveal their potential function in xylan biosynthesis during rapid growth
Source: BMC Genomics. 2021 Dec 2;22:867. doi: 10.1186/s12864-021-08192-y (PMC8638195; doi:10.1186/s12864-021-08192-y)
Supplement: Supplementary file 10 — Additional file 10: Table S7. Primers used for RT-qPCR. [file 12864_2021_8192_MOESM10_ESM.xlsx]

## Sheet: Sheet1
Table S7. Primers used for RT-qPCR.
Primer name	Primer sequence (5' to 3')
qPeGT43-1F	TGGTTCTCCAGGGACTACAGCA
qPeGT43-1R	CAAAACCACTTGTTGCACAAACT
qPeGT43-2F	CATACGTCGCCAGCCCTCTC
qPeGT43-2R	GGGAATTTGACCTCGTGCAGA
qPeGT43-5F	CAACGTCGTCGTCAAGCAGA
qPeGT43-5R	GGTCGTGGTGACCACTATCAGC
qPeGT43-6F	AAGGCTCCTCTTCTTCCTGCTC
qPeGT43-6R	GGGTTATGGTATTGGTGGTGGTG
qPeGT43-8F	TTCTCCAGGGAACTAACAGGGG
qPeGT43-8R	CAAACTTGACCGAATCCTGTGAG
qPeGT43-9F	GCTTCTCCCGGTTCCTCTTT
qPeGT43-9R	AGGTGAACGTGTTGGTGGTGG
qPeGT43-11F	CATTTGTAGCGGAGGCTGAAG
qPeGT43-11R	TCCTCACAACAATGTCGGAATCA
qPeGT43-13F	ACGCGTTCGGAGGAGACCT
qPeGT43-13R	GACTCCGTCGTCGTAACCACC
qPeGT43-14F	GAGCCGTTCGTAGGGGAGG
qPeGT43-14R	GCTTCCTCACTACAATGTCAGAATCA
qPeGT43-17F	CACATCGCAGGCTCCACCA
qPeGT43-17R	GCCCACGGATTTCACCTTCT
qPeMYB35-F	ATGGACTGCGTAGGGGAGGA
qPeMYB35-R	CTCCTGCTGCTTCTGCTCGTA
qPeMYB37-F	CATGGACTCCGTAGGGATTCAG
qPeMYB37-R	CCTGCTGGTTCTGATGCTCG
qPeNAC42-F	GTGCAAGCAGGAGACCAA
qPeNAC42-R	AGTACTCGGCTGGGTTCG
qPeCesA4-F	GTTCTGGGTCATCGGTGGT
qPeCesA4-R	GACTCGTAGCCGCTGTTGA
qPeCesA7-F	GTGTTCATCGCCTCCACGCT
qPeCesA7-R	TTGCCCCACTCGGTCTTCTC
qPeCesA9-F	CGCAACGAGCTCGTGCTCATC
qPeCesA9-R	GCGGCGCTCGTACTCGTAGCA
qPeGT47-12063-F	CTTACCCCTTCTGGTCTTCCCT
qPeGT47-12063-R	TGATCTGCCCCCTCTGATCTATT
qPeGT47-07283-F	CGATCTGACTCATTCTGGTCATCC
qPeGT47-07283-R	GCGTCCAATAGCTTTCTCTTCCT
qPeAT25494-F	TGGTCTTTTCCCTGTCCTCATT
qPeAT25494-R	CATCTTCCTTGGTAGTTTCATTCTCC
qPeTIP41-F	AAAATCATTGTAGGCCATTGTCG
qPeTIP41-R	ACTAAATTAAGCCAGCGGGAGTG
