# Supplementary material for: Identification and expression analysis of the glycosyltransferase GT43 family members in bamboo reveal their potential function in xylan biosynthesis during rapid growth
Source: BMC Genomics. 2021 Dec 2;22:867. doi: 10.1186/s12864-021-08192-y (PMC8638195; doi:10.1186/s12864-021-08192-y)
Supplement: Supplementary file 11 — Additional file 11: Table S8. Primers used for Y1H expression vector construction. [file 12864_2021_8192_MOESM11_ESM.xlsx]

## Sheet: Sheet1
Table S8. Primers used for Y1H expression vector construction.
Primer name	Primer sequence (5' to 3')
PeGT43-5-CDS-F	ATGGGGACGGGGGCGG
PeGT43-5-CDS-R	CTACCTTCTATTGTGAGTTTTTGGGGTAGA
PeGT43-6-CDS-F	ATGATGAAGTCGCTGCTGCCG
PeGT43-6-CDS-R	CTAGCCCGCCGCGTGATTT
PeMYB35-F	ATGGGGCATCACTCTTGCTGT
PeMYB35-R	TTAATCATGGTCATTTGGTCC
PeGT43-5-5'UTR-F	GAATGAACGGTGGATGAACG
PeGT43-5-5'UTR-R	ACGAAGCAGAGGGAGAAGTGA
PeGT43-5-pro-F	TGAGTGACTAAGGCGAGACACC
PeGT43-5-pro-R	AAACACCCACAAAATCAGAGCA
SMRE2-F	AATTCACCAACTACCAACTACCAACTGAGCT
SMRE2-R	CAGTTGGTAGTTGGTAGTTGGTG
SMRE3-F	AATTCACCAAACACCAAACACCAAACGAGCT
SMRE3-R	CGTTTGGTGTTTGGTGTTTGGTG
SMRE4-F	AATTCACCAACCACCAACCACCAACCGAGCT
SMRE4-R	CGGTTGGTGGTTGGTGGTTGGTG
SMRE5-F	AATTCACCTAATACCTAATACCTAATGAGCT
SMRE5-R	CATTAGGTATTAGGTATTAGGTG
SMRE6-F	AATTCACCTACTACCTACTACCTACTGAGCT
SMRE6-R	CAGTAGGTAGTAGGTAGTAGGTG
SMRE7-F	AATTCACCTAACACCTAACACCTAACGAGCT
SMRE7-R	CGTTAGGTGTTAGGTGTTAGGTG
