# Supplementary material for: Identification and expression analysis of the glycosyltransferase GT43 family members in bamboo reveal their potential function in xylan biosynthesis during rapid growth
Source: BMC Genomics. 2021 Dec 2;22:867. doi: 10.1186/s12864-021-08192-y (PMC8638195; doi:10.1186/s12864-021-08192-y)
Supplement: Supplementary file 12 — Additional file 12: Table S9. The coding sequences and upstream sequences isolated in this study. [file 12864_2021_8192_MOESM12_ESM.xlsx]

## Sheet: Sheet1
Table S9. The coding sequences and upstream sequences isolated in this study.
Sequence name	Sequence in fasta format
Coding sequence of PeGT43-5 (PH02Gene04386)	>CDS of PeGT43-5 ATGGGGACGGGGGCGGTGGCGCCGGAGCGTCCCAAGCAGCGGCGGAGCAGCCACCTGTGGAAGAAGGCGCTCCTTCACTTCTCCCTCTGCTTCGTCATGGGATTCTTCACCGGATTCGCGCCCTCCTCCTCCTCTTCTTGGAGGGCTAACAGCACCCAGCCGCATCGCCCCGGTCACCAACTCGCCGCCTCCAACGTCGTCGTCAAGCAGAACCTCAACCTGGTGCCTTCCTCGCCGGACGCGGCCGCGGCGGATGTCGGTGGCACCGGCGCGGTGGTGGACGTGGACGACGACGAGGAGGGCGGGCCGCGGCGGCTGCTGATAGTGGTCACCACGACCCGGTCGGGGGCCGGGGAGCGGCGGCGGCGCCGGGCGGAGCTGC…
Coding sequence of PeGT43-6 (PH02Gene08988)	>CDS of PeGT43-6 ATGATGAAGTCGCTGCTGCCGCAGAGCCAGCTGCGGCGCTCGGCGGCGGCCGCGTCGGCCGCACGGTCCTCGGGGGCCGGCGCGGCGTCCAGCGGCGTCGACGGGGCGGCGTCCGACGGCGGCGCGGGCGGGCGACCCCCCGCCGCGTCCACGTTCTGGTTCCTCCTCCACGCGCTCTGCTGCCTCATCTCGCTCTTCCTCGGCTTCCGCTTCTCAAGGCTCCTCTTCTTCCTGCTCTTCTCCACCTCCGCGCTCTACTCCTCCACCTCCTCGTCCTCATCCTCCGCCGTCCTCCGCGCCATCACCACCACCACTACGACCACCACGACGACCACCACCACCACCAATACCATAACCCTGTCCTTCTCCGCCGCCGCCAACC…
Coding sequence of PeMYB35 (PH02Gene26889)	>CDS of PeMYB35 ATGGGGCATCACTCTTGCTGTAACCAGCAGAAGGTGAAGAGGGGGCTCTGGTCTCCTGAGGAGGATGAGAAGCTCATCAGATACATCACCACCCATGGCTATGGATGCTGGAGCGAGGTCCCCGAGAAAGCCGGCCTACAACGGTGCGGGAAGAGCTGCCGGTTGCGGTGGATCAACTACCTGAGACCGGACATCAGGCGAGGGCGGTTCACGGCGGAGGAGGAGAAGCTGATCATCAGCCTCCACGCCATTGTTGGCAACAGGTGGGCCCATATTGCCAGCCACTTGCCGGGCCGGACCGACAACGAGATCAAGAACTACTGGAACTCATGGATCAAGAAGAAGATTCGCAAGCCGGCTAACACGACGAGCCCTAGTAACCC…
5'UTR sequence of PeGT43-5 (PH02Gene04386)	>5'UTR of PeGT43-5 GGTGGATGAACGGGCCTCCTCGCAAGCTCTCCCCCACCACATTCATTTCCTATGGTGGTGGTGGTAATAGAGTATGAATGTATAATAATTGAATTGAAGTACTTGAAAGGTGGTTAAAAATTTGGAGGCTCTGGAGTTATCAGGTTTGGCCCTGCTAAATAGTTCTTGGCCGCTTGCTCTGATTTTGTGGGTGTTTGCTTTTTGACAGTGGAATCCTCAGAACCAGCCATAGATTAGAACCAGTAGGTACCCCAGTCCAATCCAACAAACTTGAACAGTAGTATCAGTTTTAAATAGTGCTTACTTTGACAGAATCTTCAGCTCTGCTCACAGAAATAAGATAAGTAGCACTTGGAGCTTCATTCCAAAGCCCAAATGGA…
Promoter sequence of PeGT43-5 (PH02Gene04386)	>Promoter of PeGT43-5 TGAGTGACTAAGGCGAGACACCGGATAAGGCCAAGAGTCTGGTTGTCTTTTCTCCCTCGCAATGGGCCGACGATCTGGACCGTGCGACGCGCGCTAGCCGTCGGTCAGTCGAGATCGATCGCAACGTCGGCAAGACCTGCCTGCCCGCTCCATCGCATTGGGACCCAACTGGTTATATATTGGGCCAATCTTCGCTAAATGTGCCAACGGAAATCGTTCCGGTGACTCGCTGACACGCGAGCCCTACCGACAGGCCCGTTACGCGAGGGACCACCCGTCGGTGACTTACGATCGACATGGTGTTTGCACCCGTCCAGTCCAACACGTAAGGTGCCACCAGTCCACACCGGAGCACTTGGAGATGGGGCATCATCAAC…
